# Supplementary material for: Time in ICU and post-intensive care syndrome: how long is long enough?
Source: Crit Care. 2024 Jan 23;28:34. doi: 10.1186/s13054-024-04812-7 (PMC10807116; doi:10.1186/s13054-024-04812-7)
Supplement: Supplementary file 1 — Additional file 1. Data used in analysis. [file 13054_2024_4812_MOESM1_ESM.xlsx]

## Sheet: Analysis Data for R
Record_ID	ICU	AGE	Male	Plan_ICU	Surgical	VENTILATED	INV_HOURS	INOTROP_IND	ICU_HRS	≤48hrs	Apache2Score	Delirium	Readmission	mental_health_before	ptsd_before	Change in Employment	eq5d_healthtoday_b	eq5d_healthtoday_b_v2	EQ5D	Physical_Outcome	Promis	Cognitive_Outcome	Anxiety	Anxiety_Outcome	Depression	Depression_Outcome	TSQ	PTSD_Outcome	6M_MH_Outcome	PICS_Outcome
102	1	49.8	1	0	0	1	455	1	536.483	0	30	1	0	0	0	0	80	85	5	0	63.48	0	0	0	0	0	0	0	0	0
576	1	29.9	1	0	0	1	232	0	290.2	0	16	1	0			0		70	8	0	41.09	0	2	0	7	1	0	0	1	1
83	1	79.1	0	0	1	1	37	1	89.2667	0	20	0	0	0	0	0	50	20	7	0	50.45	0	0	0	4	0	2	0	0	0
453	1	70.4	0	0	0	0	0	0	101.217	0	23	0	0	0	0	0	40	80	11	1	40.29	0	2	0	7	1	2	0	1	1
447	1	77.7	0	0	0	0	0	1	39.45	1	20	0	0	1	0	0	70	50	10	1	36.36	1	9	1	10	1	6	1	1	1
596	1	42.3	1	0	1	0	0	0	15.85	1	8	0	0	0	0	1	60	49	8	0	41.09	0	4	0	7	1	0	0	1	1
605	1	66.6	0	0	1	0	0	1	110.183	0	17	0	0	1	0	1	79	78	7	0	58.08	0	2	0	4	0	0	0	0	0
600	1	45.6	1	0	0	0	0	1	66.3833	0	23	0	0	0	0	0	50	80	7	0	63.48	0	1	0	1	0	1	0	0	0
68	1	69.9	1	0	1	0	0	0	41.55	1	17	0	0	0	0	0	80	87	6	0	58.08	0	0	0	0	0	0	0	0	0
45	1	61.4	1	0	0	0	0	0	158.617	0	21	0	0	0	0	0	80	85	6	0	40.29	0	8	1	8	1	5	0	1	1
512	1	72.5	0	0	0	0	0	1	20.4	1	17	0	0	0	0	0	70	86	6	0	48.18	0	6	0	0	0	7	1	1	1
103	1	62.6	1	0	0	0	0	0	27.3333	1	11	0	0	0	0	0	100	90	5	0	63.48	0	1	0	3	0	3	0	0	0
171	1	72.4	0	0	0	0	0	0	34.5667	1	16	0	0	0	0	0	75	75	5	0	63.48	0	3	0	1	0	0	0	0	0
598	1	45.1	1	0	0	0	0	1	72.4167	0	20	0	0	1	0	0	81	70	5	0	63.48	0	4	0	2	0	0	0	0	0
577	1	45.1	1	0	0	0	0	1	101.25	0	25	0	0	0	0	0	62	70	5	0	63.48	0	1	0	0	0	0	0	0	0
591	1	68.4	0	1	0	0	0	1	86.85	0	23	0	0	1	0	0	65	62	5	0	63.48	0	1	0	0	0	0	0	0	0
595	1	64.5	1	0	0	0	0	1	163.8	0	28	0	0	1	0	0	72	80	5	0	63.48	0	1	0	0	0	0	0	0	0
588	1	76.2	0	0	0	0	0	0	125.617	0	23	0	0	0	0	1	72	81	4	0	63.48	0	4	0	0	0	0	0	0	0
603	1	59.6	0	0	0	0	0	0	153.75	0	14	0	0	0	0	0	23	40	0	0	63.48	0	2	0	5	0	0	0	0	0
79	2	62.5	0	0	0	1	150	1	635.867	0	13	0	0	1	0	0	90	85	7	0	58.08	0	3	0	1	0	1	0	0	0
74	2	69.6	0	0	1	1	90	1	121	0	16	0	0	1	0	0	50	50	8	0	63.48	0	0	0	10	1	2	0	1	1
490	2	45.6	0	1	1	1	68	1	95.1667	0	18	0	0	0	0	0		24	8	0	43.57	0	9	1	10	1	10	1	1	1
156	2	56.2	0	0	0	1	55	1	65.9833	0	21	0	0	1	0	0	50	50	12	1	25.73	1	16	1	17	1	9	1	1	1
41	2	70.9	1	0	0	1	16	1	117.917	0	28	0	0	0		0	50	70	5	0	63.48	0	3	0	8	1	0	0	1	1
154	2	76.1	1	0	0	0	0	0	32.5	1	19	0	0	0	0	0	20	50	10	1	40.29	0	4	0	5	0	5	0	0	1
37	2	67.2	1	0	0	0	0	0	24.3833	1	25	0	0	0	0	0	38	50	9	1	63.48	0	0	0	11	1	2	0	1	1
111	2	68.2	1	0	0	0	0	0	46.25	1	11	0	0	0	0	0	61	74	6	0	35.56	1	8	1	9	1	8	1	1	1
420	3	52.57	1	0	0	1	197	1	345.983	0	34	1	0	0	0	0	50	70	8	0	63.48	0	2	0	8	1	3	0	1	1
184	3	69.04	1	1	1	1	185	1	213.55	0	15	0	1	0	0	0	50	50	10	1	63.48	0	1	0	3	0	3	0	0	1
183	3	62.13	1	1	1	1	139	1	359.233	0	30	1	0	0	0	0	41	81	9	1	55.36	0	0	0	1	0	4	0	0	1
194	3	67.9	1	1	1	1	128	1	212.883	0	27	0	0	1	0	0	78	87	6	0	42.72	0	3	0	3	0	4	0	0	0
189	3	77.22	0	1	1	1	123	1	258.817	0	19	1	0	0	0	0	90	90	5	0	63.48	0	0	0	2	0	2	0	0	0
425	3	66.62	1	1	1	1	78	1	178.333	0	32	0	0	0	0	0	85	85	5	0	53.36	0	0	0	1	0	0	0	0	0
318	3	67.35	1	1	1	1	45	1	71.8667	0	19	0	0	0	0	0	70	100	7	0	63.48	0	1	0	0	0	1	0	0	0
436	3	51.7	1	1	1	1	39	1	134.817	0	21	0	0	0	0	0	80	80	6	0	41.9	0	4	0	2	0	3	0	0	0
424	3	66.12	1	1	1	1	32	1	131.683	0	16	0	0	0	0	0	95	90	6	0	63.48	0	0	0	1	0	0	0	0	0
9	3	77.63	1	0	0	1	29	1	113.467	0	20	0	0	1	0	1	60	50	7	0	48.18	0	4	0	6	0	1	0	0	0
129	3	36.8	0	1	1	1	29	1	128.483	0	24	0	0	0	0	0	90	75	6	0	50.45	0	0	0	1	0	1	0	0	0
226	3	33.96	0	1	1	1	26	1	288.483	0	16	0	1	1	0	0	85	90	6	0	63.48	0	2	0	2	0	4	0	0	0
240	3	61.23	1	0	0	1	26	1	72.75	0	11	0	0	0	0	1	70	90	5	0	47.17	0	1	0	1	0	1	0	0	0
373	3	71.2	0	0	1	1	24	1	48.0333	0	12	0	0	1	0	0	100	50	7	0	41.09	0	6	0	0	0	3	0	0	0
311	3	65.3	1	1	1	1	21	1	329.35	0	28	0	0	0		1	100	95	5	0	63.48	0	6	0	0	0	0	0	0	0
27	3	73.8	1	1	1	1	20	1	72.1833	0	16	0	0	0	0	0	100	95	5	0	63.48	0	0	0	3	0	0	0	0	0
502	3	65.3	1	1	1	1	17	1	94.2333	0	16	0	0	1	0	0	65	35	9	1	36.36	1	11	1	16	1	6	1	1	1
308	3	67.85	0	1	1	1	17	1	74.5333	0	22	0	0	0	0	1	75	90	5	0	63.48	0	0	0	0	0	0	0	0	0
280	3	55.75	1	1	1	1	16	0	42.9833	1	8	0	0	0	0	0	50	65	5	0	63.48	0	1	0	4	0	0	0	0	0
52	3	63.86	1	1	1	1	14	1	65.1333	0	23	0	0	0	0	0	60	60	8	0	51.8	0	0	0	3	0	1	0	0	0
63	3	67.51	0	1	1	1	12	1	46.0667	1	11	0	0	0	0	0	75	90	6	0	63.48	0	0	0	1	0	1	0	0	0
217	3	59.06	1	1	1	1	12	1	22.7	1	10	0	0	0	0	0	90	99	5	0	63.48	0	2	0	1	0	0	0	0	0
128	3	69.05	1	1	1	1	10	1	21.8333	1	17	0	0	0	0	0	60	30	11	1	33.92	1	4	0	16	1	4	0	1	1
246	3	61.4	1	1	1	1	10	1	90.0667	0	12	0	0	0	0	0	70	75	8	0	49.26	0	2	0	9	1	4	0	1	1
310	3	61.67	1	0	1	1	10	1	32.75	1	9	0	0	0	0	0	95	90	6	0	63.48	0	0	0	0	0	0	0	0	0
299	3	65.65	0	1	1	1	9	1	40.8167	1	11	0	0	0	0	0	93	100	8	0	63.48	0	1	0	0	0	1	0	0	0
98	3	63.48	1	1	1	1	9	1	44.1833	1	14	0	0	0	0	0	70	70	6	0	43.57	0	4	0	12	1	5	0	1	1
198	3	79.43	0	1	1	1	9	1	25.9167	1	18	0	0	0	0	0	80	70	6	0	51.8	0	2	0	5	0	1	0	0	0
270	3	60.39	1	1	1	1	9	1	26	1	10	0	0	0	0	0	90	80	6	0	63.48	0	2	0	4	0	0	0	0	0
401	3	78.42	0	1	1	1	9	1	45.2167	1	15	0	0	0	0	0	90	85	5	0	63.48	0	0	0	0	0	0	0	0	0
22	3	79.19	1	1	1	1	8	1	48.6	0	14	0	0	0	0	0	100	5	7	0	38.71	1	19	1	5	0	6	1	1	1
60	3	77.83	0	1	1	1	8	1	23.2	1	15	0	0	0	0	0	95	95	7	0	55.36	0	2	0	0	0	1	0	0	0
141	3	54.91	1	1	1	1	8	1	18.1167	1	12	0	0	0	1	1	90	80	6	0	63.48	0	6	0	5	0	5	0	0	0
302	3	21.46	0	1	1	1	8	0	44.9333	1	7	0	0	1	1	0	75	100	6	0	63.48	0	1	0	1	0	0	0	0	0
422	3	82.79	0	0	1	1	8	1	91.6333	0	26	0	1	0	0	0	75	75	6	0	41.9	0	1	0	2	0	2	0	0	0
30	3	67.36	1	1	1	1	7	1	70.4167	0	14	0	0	0	0	0	100	30	11	1	30.11	1	17	1	12	1	10	1	1	1
195	3	68.83	1	1	1	1	7	1	22.1667	1	15	0	0	0	0	0	100	50	10	1	63.48	0	2	0	0	0	2	0	0	1
20	3	74.71	1	1	1	1	7	1	49.2667	0	17	0	0	0	0	0	76	82	7	0	43.57	0	1	0	1	0	0	0	0	0
7	3	65.23	1	1	1	1	7	1	94.6	0	13	0	0	0	0	1	78	93	6	0	63.48	0	7	1	3	0	3	0	1	1
21	3	62.95	0	1	1	1	7	1	62.65	0	15	0	0	1	0	0	60	95	5	0	63.48	0	3	0	0	0	0	0	0	0
248	3	73.15	0	1	1	1	7	1	118.917	0	10	0	0	0	0	0	80	80	5	0	63.48	0	6	0	0	0	0	0	0	0
390	3	80.4	1	1	1	1	7	1	19.2667	1	12	0	0	0	0	0	90	90	5	0	63.48	0	1	0	0	0	0	0	0	0
391	3	66.27	1	1	1	1	6	1	25.2667	1	17	0	0	0	0	0	50	60	8	0	48.18	0	5	0	2	0	0	0	0	0
61	3	59.4	1	1	1	1	6	1	50.5333	0	22	0	0	0	0	0	50	65	7	0	58.08	0	0	0	5	0	1	0	0	0
403	3	83.16	0	1	1	1	6	1	26.25	1	20	0	0	1		0	75	60	7	0	48.18	0	1	0	2	0	1	0	0	0
90	3	66.94	1	1	1	1	6	0	15.45	1	8	0	0	0	0	0	75	85	5	0	40.29	0	7	1	3	0	1	0	1	1
176	3	65.38	1	1	1	1	6	1	42.3	1	10	0	0	0	0	0	50	86	5	0	63.48	0	2	0	3	0	0	0	0	0
394	3	72.02	1	1	1	1	6	1	96.5667	0	18	0	0	0	0	1	80	90	5	0	63.48	0	1	0	3	0	0	0	0	0
297	3	78.62	1	1	1	1	6	1	21.1667	1	15	0	0	0	0	0	90	90	5	0	63.48	0	0	0	0	0	0	0	0	0
378	3	73.12	1	1	1	1	5	1	22.6	1	15	0	0		0	0	40	60	8	0	63.48	0	1	0	2	0	3	0	0	0
181	3	57.27	1	1	1	1	5	1	18.7	1	9	0	0	0	0	0	70	80	6	0	63.48	0	0	0	1	0	1	0	0	0
187	3	69.24	1	1	1	1	5	0	25.4333	1	14	0	0	0	0	0	70	75	6	0	63.48	0	5	0	2	0	3	0	0	0
127	3	62.69	1	1	1	1	5	1	43.05	1	17	0	0	0	0	0	50	80	6	0	47.17	0	1	0	3	0	1	0	0	0
249	3	71.98	1	1	1	1	5	1	47.4333	1	18	0	0	0	0	0	75	80	6	0	63.48	0	3	0	3	0	0	0	0	0
188	3	60.34	1	1	1	1	5	1	20.2667	1	16	0	0	0	0	0	70	80	6	0	39.5	1	1	0	3	0	4	0	0	1
268	3	59.6	1	1	1	1	5	0	25.0167	1	12	0	0	0	0	1	80	98	5	0	63.48	0	1	0	0	0	1	0	0	0
281	3	60.08	0	1	1	1	5	1	19.4833	1	11	0	0	0	0	0	90	95	5	0	48.18	0	2	0	2	0	1	0	0	0
277	3	62.32	0	1	1	1	5	1	23.05	1	7	0	0	0	0	0	80	90	5	0	63.48	0	0	0	1	0	0	0	0	0
433	3	70.14	1	1	0	1	4	1	41.5	1	14	0	0	0	0	0	60	70	7	0	63.48	0	4	0	2	0	3	0	0	0
31	3	72.72	0	1	1	1	4	1	48	1	12	0	0	0	0	0	61	100	6	0	63.48	0	0	0	4	0	0	0	0	0
120	3	38.62	1	1	1	1	4	1	24.3167	1	8	0	0	1	0	0	60	75	6	0	41.09	0	3	0	5	0	2	0	0	0
398	3	39.83	1	1	1	1	4	1	24.4833	1	9	0	0	1	0	0	42	76	6	0	38.71	1	14	1	15	1	2	0	1	1
58	3	74.79	0	1	1	1	4	0	23.4833	1	17	0	0	0	0	0	80	95	5	0	63.48	0	0	0	0	0	1	0	0	0
225	3	53.06	1	1	1	1	4	1	23.2833	1	7	0	0	0	0	0	90	85	5	0	63.48	0	0	0	0	0	0	0	0	0
115	3	50.95	1	1	1	1	4	1	23.9333	1	12	0	0	0	0	0	75	90	5	0	63.48	0	3	0	10	1	1	0	1	1
177	3	78.24	1	1	1	1	4	1	17.3	1	18	0	0	0	0	0	90	95	5	0	63.48	0	0	0	1	0	0	0	0	0
243	3	59.96	1	1	1	1	4	1	71.5667	0	19	0	0	0	0	0	80	80	5	0	63.48	0	1	0	2	0	0	0	0	0
242	3	66.04	0	1	1	1	4	1	72.6333	0	11	0	0	0	0	0	90	90	5	0	63.48	0	0	0	0	0	0	0	0	0
219	3	47.37	1	1	1	1	4	1	72.4667	0	18	0	0	0	0	0	75	75	5	0	63.48	0	1	0	3	0	0	0	0	0
282	3	56.79	1	1	1	1	4	1	71.9333	0	15	0	0	0	0	0	90	90	5	0	63.48	0	0	0	1	0	0	0	0	0
324	3	74.55	0	1	1	1	3	1	68.35	0	18	0	0	0	0	0	60	90	7	0	63.48	0	1	0	1	0	0	0	0	0
321	3	57.4	1	1	1	1	3	1	21.8833	1	12	0	0	1	1	0	80	70	7	0	63.48	0	1	0	0	0	0	0	0	0
392	3	31.28	1	1	1	1	3	0	49.4	0	8	0	0	0	0	0	94	94	5	0	58.08	0	2	0	0	0	0	0	0	0
269	3	71.42	1	1	1	1	3	1	46.0167	1	11	0	0	0	0	0	80	80	5	0	48.18	0	2	0	1	0	2	0	0	0
259	3	71.7	1	1	1	0	0	0	22.2167	1	15	0	0	1	1	0	50	15	10	1	22.41	1	9	1	19	1	5	0	1	1
251	3	60.94	0	0	0	0	0	1	29.3333	1	13	0	0	1	0	1	70		8	0	45.31	0	5	0	4	0	0	0	0	0
522	3	71.95	1	0	0	0	0	0	149.8	0	12	0	0	0	0	0	20	19	8	0	46.22	0	4	0	5	0	1	0	0	0
257	3	67.24	0	0	1	0	0	0	44.4	1	14	0	0	0	0	0	75	40	7	0	33.06	1	4	0	3	0	1	0	0	1
273	3	76.75	1	1	1	0	0	1	22.2667	1	18	0	0	0	0	0	75	90	7	0	41.9	0	9	1	4	0	3	0	1	1
230	3	74.2	1	0	0	0	0	1	44.45	1	27	0	0	0	0	0	55	50	7	0	63.48	0	1	0	2	0	1	0	0	0
380	3	62.9	0	1	1	0	0	0	25.5333	1	16	0	0	0	0	0	90	80	6	0	63.48	0	0	0	1	0	0	0	0	0
423	3	52.77	1	1	1	0	0	1	44.55	1	4	0	0	0	0	0	70	75	6	0	51.8	0	1	0	1	0	0	0	0	0
377	3	40.96	1	0	0	1	0	1	69.3667	0	6	0	0	0	0	0	80	50	5	0	49.26	0	3	0	1	0	4	0	0	0
254	3	56.72	1	1	1	0	0	0	24.7667	1	6	0	0	0	0	0	70	100	5	0	63.48	0	0	0	1	0	0	0	0	0
581	4	68.9	0	0	0	1	698	1	791.583	0	15	1	0	1	0	0	35	70	7	0	63.48	0	2	0	2	0	0	0	0	0
351	4	42.1	1	0	0	1	629	1	668.25	0	14	1	0	0	0	1	50	50	12	1	32.15	1	8	1	14	1	5	0	1	1
471	4	71.8	0	1	1	1	248	0	275.5	0	18	1	0	0	0	0	71	23	11	1	43.57	0	15	1	8	1	7	1	1	1
563	4	24.3	1	0	0	1	138	1	262.917	0	12	1	0	0	0	1	50	71	7	0	42.72	0	4	0	4	0	2	0	0	0
570	4	43	1	0	0	1	94	0	195.233	0	12	0	0	0	0	1	2	29	10	1	63.48	0	4	0	12	1	0	0	1	1
582	4	59.1	1	0	0	1	89	0	240.083	0	11	1	0	0	0	0	82	80	9	1	63.48	0	6	0	7	1	6	1	1	1
566	4	65.5	0	1	1	1	81	1	226.817	0	17	0	0	1	0	1	27	52	10	1	49.26	0	6	0	4	0	0	0	0	1
519	4	69.4	1	0	0	1	63	1	133.167	0	29	0	0	1	0	0	60	50	8	0	44.43	0	2	0	3	0	0	0	0	0
470	4	65.4	0	0	1	1	62	1	141	0	18	0	0	1	1	0	25	21	11	1	44.43	0	11	1	7	1	7	1	1	1
610	4	41.9	1	1	1	1	41	1	69.5333	0	7	0	0	0	0	0	94	97	5	0	63.48	0	0	0	0	0	1	0	0	0
524	4	22.3	1	0	1	1	19	0	48.5	0	13	0	0	1	0	0	95	75	5	0	63.48	0	0	0	0	0	1	0	0	0
530	4	62.8	1	0	1	1	17	1	42.1667	1	11	0	0	0	0	0	60	86	9	1	41.09	0	1	0	6	0	1	0	0	1
608	4	74	1	0	0	1	16	1	89.8167	0	21	0	0	0	0	0	70	85	6	0	63.48	0	4	0	0	0	3	0	0	0
583	4	69.3	0	0	0	1	2	0	65.6667	0	27	0	0	1	0	1	13	20	10	1	63.48	0	3	0	8	1	0	0	1	1
584	4	83.8	0	0	0	0	0	0	30.2333	1	26	0	0	0	0	1	22	36	10	1	50.45	0	0	0	5	0	0	0	0	1
607	4	60.2	0	0	0	0	0	1	195	0	21	0	0	0	0	1	39	75	8	0	63.48	0	2	0	0	0	0	0	0	0
469	4	67.2	1	1	1	0	0	1	113.917	0	16	0	0	0	0	0	70	78	7	0	63.48	0	3	0	4	0	0	0	0	0
361	4	58.3	1	1	1	0	0	0	61.65	0	11	0	0	0		0	80	60	5	0	45.31	0	2	0	1	0	1	0	0	0
213	4	53.8	0	0	0	0	0	1	100.5	0	35	0	1	0	0	0	70	80	5	0	63.48	0	1	0	3	0	3	0	0	0
352	4	72.9	0	0	0	0	0	0	93.7667	0	19	0	0	0	0	0	80	85	5	0	63.48	0	0	0	0	0	0	0	0	0
514	4	53.9	1	1	1	0	0	1	89.0833	0	9	0	0	1	0	0	90	93	5	0	63.48	0	1	0	0	0	0	0	0	0
